# Supplementary material for: Shotgun-metagenomics reveals a highly diverse and communal microbial network present in the drains of three beef-processing plants
Source: Front Cell Infect Microbiol. 2023 Sep 8;13:1240138. doi: 10.3389/fcimb.2023.1240138 (PMC10515220; doi:10.3389/fcimb.2023.1240138)
Supplement: Supplementary Table S1 [file Table_1.xlsx]

## Sheet: Sheet1
	Table S1 - Assembly statistics
Sample	Number of Contigs	Largest Contig (bp)	Contig N50
Plant A-T1	46250	25448	909
Plant A-T2	73350	56629	918
Plant B-T1	41598	17908	825
Plant B-T2	71675	83026	909
Plant C-T1	56483	20454	841
Plant C-T2	53829	73137	1057
