# Supplementary material for: Shotgun-metagenomics reveals a highly diverse and communal microbial network present in the drains of three beef-processing plants
Source: Front Cell Infect Microbiol. 2023 Sep 8;13:1240138. doi: 10.3389/fcimb.2023.1240138 (PMC10515220; doi:10.3389/fcimb.2023.1240138)
Supplement: Supplementary Table S2 [file Table_2.xlsx]

## Sheet: Sheet1
Table S2 - Sequence statistics and metadata for all drain biofilm samples
Sample	Plant	Location	Year	Total reads	QC-Passed Reads	QC Passed %	Mapped to B.taurus genome	Mapped %	Remaining Potential Microbial Reads
S1	Plant A	Cooler	2021	429062	372779	86.8823	291421	78.18	81358
S10	Plant A	Cooler	2021	546752	456138	83.4269	266932	58.52	189206
S10_2	Plant C	Cooler	2017-18	658726	612664	93.0074	162259	26.48	450405
S11	Plant A	Cooler	2021	1215404	1019383	83.8719	575832	56.49	443551
S11_2	Plant C	Cooler	2017-18	494454	453122	91.6409	93316	20.59	359806
S12	Plant A	Hotbox	2021	645770	556922	86.2415	292543	52.53	264379
S12_2	Plant C	Cooler	2017-18	755904	696901	92.1944	84347	12.1	612554
S13	Plant A	Hotbox	2021	557018	469019	84.2018	295301	62.96	173718
S13_2	Plant C	Hotbox	2017-18	514724	460595	89.4839	65414	14.2	395181
S14	Plant A	Hotbox	2021	103460	87258	84.3398	74752	85.67	12506
S14_2	Plant C	Hotbox	2017-18	645242	605374	93.8212	121009	19.99	484365
S15	Plant A	Hotscale	2021	1116616	953532	85.3948	193558	20.3	759974
S15_2	Plant C	Hotbox	2017-18	615742	589464	95.7323	144644	24.54	444820
S16	Plant B	Cooler	2021	923042	783412	84.8728	467711	59.7	315701
S16_2	Plant C	Hotbox	2017-18	662466	629414	95.0108	150173	23.86	479241
S17_2	Plant C	Hotscale	2017-18	501274	451645	90.0994	74966	16.6	376679
S18	Plant B	Grind	2021	2101920	1822434	86.7033	1131357	62.08	691077
S2	Plant A	Cooler	2021	771210	665063	86.2363	469888	70.65	195175
S2_2	Plant B	Processing	2021	154772	141218	91.2426	100324	71.04	40894
S22	Plant B	Processing	2021	1222374	1041475	85.201	1020992	98.03	20483
S23	Plant B	Cooler	2021	185172	160496	86.674	113925	70.98	46571
S24	Plant C	Processing	2017-18	1085862	941327	86.6894	683270	72.59	258057
S25	Plant B	Cooler	2021	364680	301190	82.5902	195422	64.88	105768
S26	Plant B	Cooler	2021	650894	546414	83.9482	129942	23.78	416472
S27	Plant B	Cooler	2021	934438	794036	84.9747	504932	63.59	289104
S28	Plant B	Cooler	2021	753650	655270	86.9462	343150	52.37	312120
S29	Plant B	Hotbox	2021	395014	337810	85.5185	211535	62.62	126275
S3	Plant B	Hotbox	2021	782948	648217	82.7918	492049	75.91	156168
S3_2	Plant B	Hotbox	2021	732244	701994	95.8689	664955	94.72	37039
S30	Plant A	Grind	2021	1506722	1291871	85.7405	688298	53.28	603573
S31	Plant B	Hotscale	2021	35136	30183	85.9033	29545	97.89	638
S32	Plant C	Cooler	2021	554722	471683	85.0305	455807	96.63	15876
S33	Plant C	Processing	2017-18	607060	530862	87.448	458589	86.39	72273
S34	Plant C	Grind	2021	1117588	971364	86.9161	609720	62.77	361644
S35	Plant C	Grind	2021	824178	681941	82.742	330975	48.53	350966
S36	Plant C	Processing	2021	962312	824573	85.6867	459742	55.76	364831
S37	Plant C	Processing	2021	599224	540575	90.2125	401272	74.23	139303
S38	Plant C	Processing	2021	738558	659855	89.3437	401124	60.79	258731
S39	Plant C	Processing	2021	958710	847158	88.3644	488101	57.62	359057
S4	Plant C	Cooler	2021	751356	655689	87.2674	638075	97.31	17614
S4_2	Plant A	Grind	2021	70774	64832	91.6043	16866	26.01	47966
S40	Plant C	Cooler	2021	632856	564830	89.251	531230	94.05	33600
S41	Plant C	Cooler	2021	341070	292656	85.8053	195765	66.89	96891
S42	Plant C	Hotbox	2021	65226	57225	87.7334	27422	47.92	29803
S43	Plant C	Grind	2017-18	1152852	986197	85.5441	423977	42.99	562220
S44	Plant C	Hotbox	2021	849216	729755	85.9328	430368	58.97	299387
S45	Plant C	Hotbox	2021	802796	709205	88.3419	497742	70.18	211463
S5	Plant C	Hotscale	2021	543054	468166	86.2098	247751	52.92	220415
S5_2	Plant A	Cooler	2021	570846	498689	87.3596	53990	10.83	444699
S6	Plant C	Grind	2017-18	1794430	1523962	84.9274	792850	52.03	731112
S6_2	Plant A	Processing	2021	54862	52201	95.1496	36565	70.05	15636
S7	Plant C	Grind	2017-18	41316	34680	83.9384	16381	47.23	18299
S7_2	Plant A	Processing	2021	504850	477054	94.4942	102688	21.53	374366
S73	Plant C	Grind	2017-18	911092	795970	87.3644	479200	60.2	316770
S75	Plant A	Grind	2017-18	765382	678476	88.6454	509680	75.12	168796
S76	Plant A	Cooler	2017-18	700528	605341	86.4121	351516	58.07	253825
S78	Plant A	Processing	2017-18	316032	275593	87.2041	157753	57.24	117840
S79	Plant A	Cooler	2017-18	1733242	1516723	87.5079	889184	58.63	627539
S8	Plant A	Cooler	2017-18	1250798	1097490	87.7432	853503	77.77	243987
S8_2	Plant A	Cooler	2021	364500	344042	94.3874	115286	33.51	228756
S80	Plant A	Hotbox	2017-18	1279972	1133683	88.5709	724209	63.88	409474
S81	Plant A	Hotbox	2017-18	781178	703636	90.0737	546993	77.74	156643
S82	Plant A	Hotscale	2017-18	936370	791416	84.5196	338478	42.77	452938
S83	Plant C	Processing	2017-18	1025262	908609	88.6221	697743	76.79	210866
S84	Plant B	Processing	2017-18	1137772	1011613	88.9118	737650	72.92	273963
S85	Plant B	Cooler	2017-18	755926	662976	87.7038	384026	57.92	278950
S86	Plant B	Cooler	2017-18	988842	875328	88.5205	652396	74.53	222932
S87	Plant B	Grind	2017-18	816770	709096	86.8171	126868	17.89	582228
S88	Plant B	Processing	2017-18	845954	717307	84.7927	659855	91.99	57452
S89	Plant B	Cooler	2017-18	600970	508218	84.5663	499928	98.37	8290
S9	Plant B	Cooler	2017-18	1113882	952073	85.4734	640272	67.25	311801
S9_2	Plant A	Cooler	2021	655634	609318	92.9357	599292	98.35	10026
S90	Plant B	Cooler	2017-18	782210	680752	87.0293	520983	76.53	159769
S91	Plant B	Hotbox	2017-18	721284	645479	89.4903	622224	96.4	23255
S92	Plant B	Hotbox	2017-18	908968	811856	89.3162	731634	90.12	80222
