# Supplementary material for: Shotgun-metagenomics reveals a highly diverse and communal microbial network present in the drains of three beef-processing plants
Source: Front Cell Infect Microbiol. 2023 Sep 8;13:1240138. doi: 10.3389/fcimb.2023.1240138 (PMC10515220; doi:10.3389/fcimb.2023.1240138)
Supplement: Supplementary Table S3 [file Table_3.xlsx]

## Sheet: Sheet1
	Table S3 - Viral hits in the pooled assembly
Contig ID	Viral Hit	Percent Identity	E-value
k141_117987||full	NC_028773.1 Cronobacter phage S13, complete genome	100	0.0002
k141_874||full	NC_048142.1 Acinetobacter phage AbKT21phiIII, complete genome	100	1e-06
k141_531495||full	NC_023574.1 Lactococcus phage phiL47, complete genome	100	1e-17
k141_66043||full	NC_049385.1 Escherichia virus P2_2H4 genome assembly, chromosome: 1	100	3e-07
k141_365538||full	NC_049467.1 Klebsiella phage KpCHEMY26, complete genome	100	4e-12
k141_307941||full	NC_049467.1 Klebsiella phage KpCHEMY26, complete genome	100	4e-12
k141_899770||full	NC_048003.1 Pseudomonas phage phCDa, complete genome	100	2e-07
k141_547835||full	NC_014636.1 Aeromonas phage phiAS5, complete genome	100	3e-05
k141_255689||full	NC_030948.1 Ralstonia phage RSP15 DNA, complete genome	100	1e-05
k141_550391||full	NC_049385.1 Escherichia virus P2_2H4 genome assembly, chromosome: 1	100	1e-05
k141_23240||full	NC_005038.1 Adoxophyes orana granulovirus, complete genome	100	0.0001
k141_86782||full	NC_041921.1 Dinoroseobacter phage vB_DshS-R5C, complete genome	100	2e-10
k141_150520||full	NC_049385.1 Escherichia virus P2_2H4 genome assembly, chromosome: 1	100	9e-07
k141_454978||full	NC_049385.1 Escherichia virus P2_2H4 genome assembly, chromosome: 1	100	1e-06
k141_109980||full	NC_048673.1 Aeromonas phage AS-zj, complete genome	100	3e-05
k141_346052||full	NC_047902.1 Pseudomonas phage PMBT3, complete genome	100	3e-06
k141_178534||lt2gene	NC_022331.2 Mycobacterium phage Bane1, complete genome	100	2e-05
k141_473668||lt2gene	NC_031063.1 Pseudomonas phage PEV2, complete genome	100	1e-06
k141_362579||lt2gene	NC_028931.1 Pseudomonas phage PaMx28, partial genome	100	2e-05
k141_657848||lt2gene	NC_049385.1 Escherichia virus P2_2H4 genome assembly, chromosome: 1	100	1e-06
k141_436204||lt2gene	NC_048060.1 Dickeya phage Mysterion, complete genome	100	7e-07
k141_849963||lt2gene	NC_047965.1 Pseudomonas phage 22PfluR64PP, complete genome	100	2e-05
k141_765224||full	NC_047965.1 Pseudomonas phage 22PfluR64PP, complete genome	99.18	2e-122
k141_246409||lt2gene	NC_042040.1 Rhodococcus phage Trina, complete genome	98.81	0
k141_783945||full	NC_047902.1 Pseudomonas phage PMBT3, complete genome	98.57	0
k141_933615||full	NC_049387.1 Escherichia virus P2_4B2 genome assembly, chromosome: 1	98.33	0
k141_245420||full	NC_047981.1 Pseudomonas phage PspYZU08, complete genome	98.21	7e-19
k141_533814||lt2gene	NC_013638.1 Pseudomonas phage phi-2, complete genome	98.15	0
k141_146052||full	NC_047902.1 Pseudomonas phage PMBT3, complete genome	97.93	9e-116
k141_125331||lt2gene	NC_047965.1 Pseudomonas phage 22PfluR64PP, complete genome	97.93	0
k141_406288||lt2gene	NC_047902.1 Pseudomonas phage PMBT3, complete genome	97.77	3e-176
k141_440170||full	NC_047965.1 Pseudomonas phage 22PfluR64PP, complete genome	97.69	0
k141_688028||full	NC_016163.1 Yersinia phage phiR1-37, complete genome	97.62	3e-11
k141_625846||full	NC_047965.1 Pseudomonas phage 22PfluR64PP, complete genome	97.57	0
k141_88276||full	NC_048003.1 Pseudomonas phage phCDa, complete genome	97.56	8e-11
k141_687047||lt2gene	NC_049950.1 Escherichia virus Lambda_2H10 genome assembly, chromosome: 1	97.55	0
k141_499016||full	NC_047965.1 Pseudomonas phage 22PfluR64PP, complete genome	97.54	0
k141_849963||lt2gene	NC_047965.1 Pseudomonas phage 22PfluR64PP, complete genome	97.48	7e-153
k141_653401||lt2gene	NC_047997.1 Pseudomonas phage PFP1, complete genome	97.1	0
k141_146760||lt2gene	NC_031063.1 Pseudomonas phage PEV2, complete genome	96.97	1e-06
k141_668018||full	NC_049947.1 Escherichia virus Lambda_1H12 genome assembly, chromosome: 1	96.76	0
k141_734175||full	NC_047997.1 Pseudomonas phage PFP1, complete genome	96.73	1e-112
k141_288453||lt2gene	NC_047965.1 Pseudomonas phage 22PfluR64PP, complete genome	96.62	0
k141_881716||lt2gene	NC_015264.1 Pseudomonas phage phiIBB-PF7A, complete genome	96.38	0
k141_849963||lt2gene	NC_047965.1 Pseudomonas phage 22PfluR64PP, complete genome	96.3	1e-16
k141_849864||full	NC_047997.1 Pseudomonas phage PFP1, complete genome	96.12	6e-116
k141_610977||full	NC_047965.1 Pseudomonas phage 22PfluR64PP, complete genome	96.05	0
k141_261358||full	NC_047902.1 Pseudomonas phage PMBT3, complete genome	95.86	0
k141_620612||lt2gene	NC_047902.1 Pseudomonas phage PMBT3, complete genome	95.85	0
k141_346052||full	NC_047902.1 Pseudomonas phage PMBT3, complete genome	95.81	0
k141_377763||full	NC_047902.1 Pseudomonas phage PMBT3, complete genome	95.67	3e-178
k141_119634||lt2gene	NC_047965.1 Pseudomonas phage 22PfluR64PP, complete genome	95.64	0
k141_506576||full	NC_047997.1 Pseudomonas phage PFP1, complete genome	95.53	0
k141_22689||full	NC_047902.1 Pseudomonas phage PMBT3, complete genome	95.24	5e-40
k141_703211||full	NC_018087.3 Acinetobacter phage ZZ1, complete genome	95.24	8e-09
k141_236942||full	NC_048674.1 Aeromonas phage AS-sw, partial genome	95.16	3e-19
k141_365685||lt2gene	NC_005882.1 Burkholderia cenocepacia phage BcepMu, complete genome	94.96	0
k141_522335||lt2gene	NC_047965.1 Pseudomonas phage 22PfluR64PP, complete genome	94.77	0
k141_838423||full	NC_047997.1 Pseudomonas phage PFP1, complete genome	94.74	3e-34
k141_377763||full	NC_047902.1 Pseudomonas phage PMBT3, complete genome	94.74	0
k141_844539||full	NC_049950.1 Escherichia virus Lambda_2H10 genome assembly, chromosome: 1	94.59	6e-07
k141_685142||lt2gene	NC_047997.1 Pseudomonas phage PFP1, complete genome	94.32	0
k141_878805||full	NC_047981.1 Pseudomonas phage PspYZU08, complete genome	94.29	2e-05
k141_314778||full	NC_047845.1 Agrobacterium phage Atu_ph02, complete genome	94.23	1e-13
k141_765224||full	NC_047965.1 Pseudomonas phage 22PfluR64PP, complete genome	94.21	4e-163
k141_664372||lt2gene	NC_047997.1 Pseudomonas phage PFP1, complete genome	94.12	9e-29
k141_82633||full	NC_013638.1 Pseudomonas phage phi-2, complete genome	94.07	0
k141_357367||full	NC_023005.1 Pseudomonas phage PPpW-4 DNA, complete sequence	94	1e-12
k141_505876||full	NC_023639.1 Mimivirus terra2 genome	93.93	8e-101
k141_610977||full	NC_047965.1 Pseudomonas phage 22PfluR64PP, complete genome	93.88	4e-11
k141_17144||lt2gene	NC_047902.1 Pseudomonas phage PMBT3, complete genome	93.87	0
k141_644398||full	NC_047997.1 Pseudomonas phage PFP1, complete genome	93.61	0
k141_57106||lt2gene	NC_047902.1 Pseudomonas phage PMBT3, complete genome	93.6	0
k141_250160||lt2gene	NC_047997.1 Pseudomonas phage PFP1, complete genome	93.56	0
k141_388558||full	NC_042093.1 Klebsiella phage Sugarland, complete genome	93.55	3e-16
k141_455341||full	NC_047902.1 Pseudomonas phage PMBT3, complete genome	93.33	0
k141_811788||lt2gene	NC_047965.1 Pseudomonas phage 22PfluR64PP, complete genome	93.22	0
k141_294234||full	NC_047902.1 Pseudomonas phage PMBT3, complete genome	93.07	2e-179
k141_216063||lt2gene	NC_047997.1 Pseudomonas phage PFP1, complete genome	92.94	0
k141_265087||lt2gene	NC_049950.1 Escherichia virus Lambda_2H10 genome assembly, chromosome: 1	92.72	0
k141_441270||lt2gene	NC_047902.1 Pseudomonas phage PMBT3, complete genome	92.69	0
k141_716830||full	NC_048003.1 Pseudomonas phage phCDa, complete genome	92.68	4e-07
k141_627679||full	NC_048003.1 Pseudomonas phage phCDa, complete genome	92.68	2e-07
k141_367952||lt2gene	NC_048016.1 Erwinia phage Wellington, complete genome	92.68	9e-08
k141_218173||full	NC_047965.1 Pseudomonas phage 22PfluR64PP, complete genome	92.59	5e-153
k141_96054||full	NC_047965.1 Pseudomonas phage 22PfluR64PP, complete genome	92.48	0
k141_208010||full	NC_047965.1 Pseudomonas phage 22PfluR64PP, complete genome	92.45	3e-12
k141_723811||full	NC_049950.1 Escherichia virus Lambda_2H10 genome assembly, chromosome: 1	92.31	2e-17
k141_163669||full	NC_047902.1 Pseudomonas phage PMBT3, complete genome	92.27	2e-66
k141_748480||full	NC_047873.1 Pseudomonas phage UNO-SLW1, complete genome	92.16	3e-11
k141_276656||full	NC_047902.1 Pseudomonas phage PMBT3, complete genome	92.14	1e-108
k141_389062||lt2gene	NC_010463.1 Enterobacteria phage Fels-2, complete genome	92.08	0
k141_536193||full	NC_047997.1 Pseudomonas phage PFP1, complete genome	91.71	0
k141_218173||full	NC_047965.1 Pseudomonas phage 22PfluR64PP, complete genome	91.67	1e-29
k141_889781||lt2gene	NC_047965.1 Pseudomonas phage 22PfluR64PP, complete genome	91.64	0
k141_377763||full	NC_047902.1 Pseudomonas phage PMBT3, complete genome	91.56	5e-52
k141_469221||lt2gene	NC_047965.1 Pseudomonas phage 22PfluR64PP, complete genome	91.44	0
k141_294565||lt2gene	NC_047902.1 Pseudomonas phage PMBT3, complete genome	91.38	0
k141_831551||lt2gene	NC_047902.1 Pseudomonas phage PMBT3, complete genome	91.37	0
k141_837699||lt2gene	NC_047965.1 Pseudomonas phage 22PfluR64PP, complete genome	91.29	0
k141_765285||lt2gene	NC_047965.1 Pseudomonas phage 22PfluR64PP, complete genome	91.06	0
k141_723363||full	NC_047965.1 Pseudomonas phage 22PfluR64PP, complete genome	91.03	8e-53
k141_160446||full	NC_047997.1 Pseudomonas phage PFP1, complete genome	90.97	0
k141_845032||lt2gene	NC_015264.1 Pseudomonas phage phiIBB-PF7A, complete genome	90.94	0
k141_340882||full	NC_048003.1 Pseudomonas phage phCDa, complete genome	90.89	2e-149
k141_675637||full	NC_047997.1 Pseudomonas phage PFP1, complete genome	90.74	0
k141_732447||lt2gene	NC_021062.1 Pseudomonas phage Phi-S1, complete genome	90.6	0
k141_725084||full	NC_047902.1 Pseudomonas phage PMBT3, complete genome	90.55	0
k141_826995||full	NC_021062.1 Pseudomonas phage Phi-S1, complete genome	90.49	0
k141_648728||full	NC_047902.1 Pseudomonas phage PMBT3, complete genome	90.39	0
k141_556247||full	NC_029100.1 Pseudoalteromonas phage Pq0, complete genome	90.32	7e-13
k141_78156||lt2gene	NC_005882.1 Burkholderia cenocepacia phage BcepMu, complete genome	89.86	0
k141_331126||lt2gene	NC_005284.1 Bacteriophage phi1026b, complete genome	89.84	0
k141_492958||lt2gene	NC_016764.1 Pseudomonas phage Bf7, complete genome	89.74	0
k141_155174||lt2gene	NC_047902.1 Pseudomonas phage PMBT3, complete genome	89.71	0
k141_4365||full	NC_047902.1 Pseudomonas phage PMBT3, complete genome	89.67	0
k141_377763||full	NC_047902.1 Pseudomonas phage PMBT3, complete genome	89.55	0
k141_605502||full	NC_047902.1 Pseudomonas phage PMBT3, complete genome	89.47	2e-17
k141_228014||full	NC_015264.1 Pseudomonas phage phiIBB-PF7A, complete genome	89.39	0
k141_229041||lt2gene	NC_016764.1 Pseudomonas phage Bf7, complete genome	89.25	0
k141_452939||full	NC_047981.1 Pseudomonas phage PspYZU08, complete genome	89.15	2e-85
k141_838423||full	NC_047997.1 Pseudomonas phage PFP1, complete genome	89.02	6e-146
k141_728129||full	NC_047902.1 Pseudomonas phage PMBT3, complete genome	88.94	0
k141_511226||full	NC_047902.1 Pseudomonas phage PMBT3, complete genome	88.93	0
k141_648728||full	NC_047902.1 Pseudomonas phage PMBT3, complete genome	88.82	0
k141_907102||full	NC_021569.1 Stenotrophomonas phage phiSMA7 proviral complete genome	88.77	0
k141_723363||full	NC_047965.1 Pseudomonas phage 22PfluR64PP, complete genome	88.59	0
k141_470723||full	NC_031014.1 Pseudomonas phage Andromeda, complete genome	88.51	2e-84
k141_313502||full	NC_047902.1 Pseudomonas phage PMBT3, complete genome	88.49	2e-79
k141_923428||full	NC_049467.1 Klebsiella phage KpCHEMY26, complete genome	88.35	2e-27
k141_96049||lt2gene	NC_041880.1 Pseudomonas phage phiPMW, complete genome	88.31	2e-17
k141_18996||full	NC_015264.1 Pseudomonas phage phiIBB-PF7A, complete genome	88.24	3e-44
k141_556672||full	NC_016764.1 Pseudomonas phage Bf7, complete genome	88.19	0
k141_581597||lt2gene	NC_048052.1 Dickeya phage vB_DsoP_JA10, complete genome	88.14	4e-11
k141_377763||full	NC_047902.1 Pseudomonas phage PMBT3, complete genome	88.13	4e-123
k141_454382||full	NC_048862.1 Salmonella phage astrithr, complete genome	88.1	3e-109
k141_318145||full	NC_017972.1 Pseudomonas phage Lu11, complete genome	88	4e-16
k141_377763||full	NC_047902.1 Pseudomonas phage PMBT3, complete genome	87.97	0
k141_664372||lt2gene	NC_047997.1 Pseudomonas phage PFP1, complete genome	87.9	2e-100
k141_377763||full	NC_047902.1 Pseudomonas phage PMBT3, complete genome	87.86	0
k141_346052||full	NC_047902.1 Pseudomonas phage PMBT3, complete genome	87.82	1e-44
k141_358544||full	NC_020205.1 Xanthomonas citri phage CP2 DNA, complete genome	87.69	6e-12
k141_734175||full	NC_047997.1 Pseudomonas phage PFP1, complete genome	87.69	2e-11
k141_684443||full	NC_027348.2 Delftia phage RG-2014, complete genome	87.65	5e-18
k141_752296||full	NC_028809.1 Pseudomonas phage PaMx74, partial genome	87.45	0
k141_163669||full	NC_047902.1 Pseudomonas phage PMBT3, complete genome	87.36	3e-79
k141_461043||full	NC_025458.1 Shewanella sp. phage 1/41, complete genome	87.33	2e-41
k141_765339||full	NC_048003.1 Pseudomonas phage phCDa, complete genome	87.22	1e-111
k141_487898||lt2gene	NC_047997.1 Pseudomonas phage PFP1, complete genome	87.09	0
k141_45487||full	NC_047902.1 Pseudomonas phage PMBT3, complete genome	87.04	0
k141_225666||lt2gene	NC_031014.1 Pseudomonas phage Andromeda, complete genome	87	0
k141_18996||full	NC_015264.1 Pseudomonas phage phiIBB-PF7A, complete genome	86.98	8e-135
k141_632513||full	NC_047902.1 Pseudomonas phage PMBT3, complete genome	86.94	2e-80
k141_377763||full	NC_047902.1 Pseudomonas phage PMBT3, complete genome	86.86	0
k141_648728||full	NC_047902.1 Pseudomonas phage PMBT3, complete genome	86.49	0
k141_504538||full	NC_048190.1 Rheinheimera phage vB_RspM_Barba19A, complete genome	86.44	1e-07
k141_377763||full	NC_047902.1 Pseudomonas phage PMBT3, complete genome	86.4	0
k141_547078||full	NC_029081.1 Pectobacterium phage Peat1, complete genome	86.39	2e-93
k141_535011||full	NC_023005.1 Pseudomonas phage PPpW-4 DNA, complete sequence	86.32	1e-20
k141_452939||full	NC_047981.1 Pseudomonas phage PspYZU08, complete genome	86.28	0
k141_377763||full	NC_047902.1 Pseudomonas phage PMBT3, complete genome	86.19	1e-93
k141_75491||lt2gene	NC_047997.1 Pseudomonas phage PFP1, complete genome	86.16	0
k141_354894||lt2gene	NC_031014.1 Pseudomonas phage Andromeda, complete genome	86.14	0
k141_365521||full	NC_019933.2 Xanthomonas phage CP1 DNA, complete genome	86	4e-34
k141_774406||lt2gene	NC_041994.1 Pseudomonas phage Noxifer, complete genome	85.96	1e-26
k141_193713||full	NC_047902.1 Pseudomonas phage PMBT3, complete genome	85.81	0
k141_377763||full	NC_047902.1 Pseudomonas phage PMBT3, complete genome	85.61	0
k141_325732||lt2gene	NC_049389.1 Escherichia virus P2_4E6b genome assembly, chromosome: 1	85.42	0
k141_293221||lt2gene	NC_047981.1 Pseudomonas phage PspYZU08, complete genome	85.38	0
k141_768621||full	NC_005284.1 Bacteriophage phi1026b, complete genome	85.37	5e-94
k141_631340||lt2gene	NC_031014.1 Pseudomonas phage Andromeda, complete genome	85.37	1e-180
k141_377763||full	NC_047902.1 Pseudomonas phage PMBT3, complete genome	85.19	0
k141_648728||full	NC_047902.1 Pseudomonas phage PMBT3, complete genome	85.13	4e-177
k141_626933||full	NC_047902.1 Pseudomonas phage PMBT3, complete genome	85.12	5e-165
k141_614939||full	NC_047965.1 Pseudomonas phage 22PfluR64PP, complete genome	85.11	6e-174
k141_147909||full	NC_016764.1 Pseudomonas phage Bf7, complete genome	85.05	0
k141_436958||full	NC_047902.1 Pseudomonas phage PMBT3, complete genome	84.69	2e-19
k141_195201||lt2gene	NC_031917.1 Pseudoalteromonas phage BS5, complete genome	84.52	1e-14
k141_65257||full	NC_008195.1 Mycobacterium phage Cooper, complete genome	84.48	8e-06
k141_46707||lt2gene	NC_048674.1 Aeromonas phage AS-sw, partial genome	84.46	2e-174
k141_529115||lt2gene	NC_027292.1 Pseudomonas phage Pf-10, complete genome	84.36	6e-159
k141_377763||full	NC_047902.1 Pseudomonas phage PMBT3, complete genome	84.29	0
k141_552771||full	NC_047902.1 Pseudomonas phage PMBT3, complete genome	84.28	0
k141_141452||lt2gene	NC_005091.2 Burkholderia phage BcepNazgul, complete genome	84.27	6e-15
k141_169669||full	NC_016764.1 Pseudomonas phage Bf7, complete genome	84.25	0
k141_566530||lt2gene	NC_048862.1 Salmonella phage astrithr, complete genome	84.25	0
k141_32673||full	NC_047902.1 Pseudomonas phage PMBT3, complete genome	84.14	6e-31
k141_939113||full	NC_048003.1 Pseudomonas phage phCDa, complete genome	84.13	1e-60
k141_193713||full	NC_047902.1 Pseudomonas phage PMBT3, complete genome	84.12	1e-85
k141_290852||full	NC_019538.1 Aeromonas phage CC2, complete genome	84.09	0
k141_376023||lt2gene	NC_041885.1 Pseudomonas phage VSW-3, complete genome	83.86	1e-151
k141_907420||lt2gene	NC_021062.1 Pseudomonas phage Phi-S1, complete genome	83.86	2e-133
k141_507427||full	NC_021062.1 Pseudomonas phage Phi-S1, complete genome	83.82	0
k141_712410||full	NC_047873.1 Pseudomonas phage UNO-SLW1, complete genome	83.7	2e-141
k141_780058||lt2gene	NC_028809.1 Pseudomonas phage PaMx74, partial genome	83.69	6e-133
k141_810695||full	NC_028809.1 Pseudomonas phage PaMx74, partial genome	83.52	5e-63
k141_97310||lt2gene	NC_010463.1 Enterobacteria phage Fels-2, complete genome	83.49	3e-106
k141_939113||full	NC_048003.1 Pseudomonas phage phCDa, complete genome	83.33	3e-71
k141_679917||full	NC_010463.1 Enterobacteria phage Fels-2, complete genome	83.22	3e-108
k141_507427||full	NC_021062.1 Pseudomonas phage Phi-S1, complete genome	83.2	9e-91
k141_939113||full	NC_048003.1 Pseudomonas phage phCDa, complete genome	83.1	0
k141_56011||full	NC_019514.1 Erwinia phage vB_EamP-S6, complete genome	82.91	7e-128
k141_391346||lt2gene	NC_048697.1 Pseudomonas phage Littlefix, complete genome	82.83	0
k141_543882||full	NC_047981.1 Pseudomonas phage PspYZU08, complete genome	82.82	0
k141_89019||lt2gene	NC_047981.1 Pseudomonas phage PspYZU08, complete genome	82.82	7e-135
k141_218346||lt2gene	NC_049390.1 Escherichia virus P2_4A7b genome assembly, chromosome: 1	82.74	4e-177
k141_869843||lt2gene	NC_021062.1 Pseudomonas phage Phi-S1, complete genome	82.62	3e-126
k141_627071||lt2gene	NC_047965.1 Pseudomonas phage 22PfluR64PP, complete genome	82.61	9e-178
k141_377763||full	NC_047902.1 Pseudomonas phage PMBT3, complete genome	82.5	2e-126
k141_599482||full	NC_048674.1 Aeromonas phage AS-sw, partial genome	82.46	7e-32
k141_317401||full	NC_022986.1 Pseudomonas phage PAK_P4, complete genome	82.42	3e-12
k141_939113||full	NC_048003.1 Pseudomonas phage phCDa, complete genome	82.37	2e-68
k141_156260||lt2gene	NC_047981.1 Pseudomonas phage PspYZU08, complete genome	82.3	2e-145
k141_193938||full	NC_047880.1 Erwinia phage vB_EamM_Y3, complete genome	82.28	3e-08
k141_139708||lt2gene	NC_047981.1 Pseudomonas phage PspYZU08, complete genome	81.85	3e-147
k141_188834||full	NC_019538.1 Aeromonas phage CC2, complete genome	81.82	2e-20
k141_648728||full	NC_047902.1 Pseudomonas phage PMBT3, complete genome	81.76	0
k141_662466||full	NC_028809.1 Pseudomonas phage PaMx74, partial genome	81.55	4e-162
k141_675331||full	NC_047981.1 Pseudomonas phage PspYZU08, complete genome	81.5	3e-154
k141_544746||full	NC_016764.1 Pseudomonas phage Bf7, complete genome	81.46	0
k141_545684||lt2gene	NC_010463.1 Enterobacteria phage Fels-2, complete genome	81.39	1e-121
k141_414925||full	NC_028809.1 Pseudomonas phage PaMx74, partial genome	81.31	0
k141_243317||full	NC_010116.1 Pseudomonas phage YuA, complete genome	81.25	6e-09
k141_223136||full	NC_028809.1 Pseudomonas phage PaMx74, partial genome	81.18	3e-30
k141_125139||full	NC_048703.1 Xanthomonas phage RiverRider, complete genome	81.13	6e-14
k141_322005||lt2gene	NC_048022.1 Eggerthella phage PMBT5, complete genome	81.08	1e-125
k141_939113||full	NC_048003.1 Pseudomonas phage phCDa, complete genome	81.06	0
k141_802102||full	NC_048016.1 Erwinia phage Wellington, complete genome	81.03	1e-63
k141_229568||lt2gene	NC_048862.1 Salmonella phage astrithr, complete genome	80.99	5e-156
k141_510471||full	NC_047902.1 Pseudomonas phage PMBT3, complete genome	80.98	0
k141_295563||full	NC_019538.1 Aeromonas phage CC2, complete genome	80.97	5e-58
k141_377763||full	NC_047902.1 Pseudomonas phage PMBT3, complete genome	80.9	0
k141_447672||full	NC_048016.1 Erwinia phage Wellington, complete genome	80.69	2e-23
k141_810671||full	NC_041885.1 Pseudomonas phage VSW-3, complete genome	80.68	5e-71
k141_133037||full	NC_016764.1 Pseudomonas phage Bf7, complete genome	80.54	1e-96
k141_648728||full	NC_047902.1 Pseudomonas phage PMBT3, complete genome	80.46	0
k141_222591||lt2gene	NC_048687.1 Pseudomonas phage PMBT14, complete genome	80.43	1e-113
k141_639688||lt2gene	NC_048003.1 Pseudomonas phage phCDa, complete genome	80.38	1e-105
k141_418274||lt2gene	NC_027348.2 Delftia phage RG-2014, complete genome	80.36	1e-40
k141_377763||full	NC_047902.1 Pseudomonas phage PMBT3, complete genome	80.29	3e-49
k141_675331||full	NC_047981.1 Pseudomonas phage PspYZU08, complete genome	80.24	5e-83
k141_208952||full	NC_029081.1 Pectobacterium phage Peat1, complete genome	80.16	2e-99
k141_648728||full	NC_047902.1 Pseudomonas phage PMBT3, complete genome	80.08	0
k141_221204||lt2gene	NC_048845.1 Escherichia phage flopper, complete genome	80.04	8e-88
k141_203777||full	NC_047981.1 Pseudomonas phage PspYZU08, complete genome	80.03	5e-121
k141_194297||full	NC_028809.1 Pseudomonas phage PaMx74, partial genome	80	0
k141_377763||full	NC_047902.1 Pseudomonas phage PMBT3, complete genome	79.91	4e-38
k141_510471||full	NC_047902.1 Pseudomonas phage PMBT3, complete genome	79.91	0
k141_474405||full	NC_009904.1 Enterococcus phage phiEF24C, complete genome	79.66	6e-24
k141_878282||full	NC_047902.1 Pseudomonas phage PMBT3, complete genome	79.55	7e-104
k141_939113||full	NC_048003.1 Pseudomonas phage phCDa, complete genome	79.52	0
k141_939113||full	NC_048003.1 Pseudomonas phage phCDa, complete genome	79.49	0
k141_455341||full	NC_047902.1 Pseudomonas phage PMBT3, complete genome	79.45	1e-52
k141_936208||full	NC_019538.1 Aeromonas phage CC2, complete genome	79.16	2e-91
k141_391818||full	NC_047880.1 Erwinia phage vB_EamM_Y3, complete genome	79.08	3e-154
k141_493382||full	NC_017972.1 Pseudomonas phage Lu11, complete genome	79.01	2e-54
k141_515783||lt2gene	NC_028999.1 Pseudomonas phage PhiPA3, complete genome	79.01	1e-25
k141_109980||full	NC_048673.1 Aeromonas phage AS-zj, complete genome	79	3e-54
k141_751606||lt2gene	NC_019923.1 Pseudomonas phage AF, complete genome	78.98	4e-118
k141_377763||full	NC_047902.1 Pseudomonas phage PMBT3, complete genome	78.89	6e-106
k141_899740||lt2gene	NC_017972.1 Pseudomonas phage Lu11, complete genome	78.7	3e-23
k141_801872||full	NC_028809.1 Pseudomonas phage PaMx74, partial genome	78.6	0
k141_939113||full	NC_048003.1 Pseudomonas phage phCDa, complete genome	78.6	7e-38
k141_491857||full	NC_017972.1 Pseudomonas phage Lu11, complete genome	78.48	3e-141
k141_538727||full	NC_022917.1 Ralstonia phage RSB3 DNA, complete genome	78.43	2e-63
k141_431927||lt2gene	NC_049389.1 Escherichia virus P2_4E6b genome assembly, chromosome: 1	78.33	4e-61
k141_245766||lt2gene	NC_047981.1 Pseudomonas phage PspYZU08, complete genome	78.27	2e-66
k141_696053||lt2gene	NC_049386.1 Escherichia virus P2_2H1 genome assembly, chromosome: 1	78.27	2e-49
k141_145662||full	NC_020849.1 Pseudoalteromonas phage pYD6-A genomic sequence	78.26	2e-15
k141_88841||lt2gene	NC_048674.1 Aeromonas phage AS-sw, partial genome	78.26	0
k141_501376||full	NC_017972.1 Pseudomonas phage Lu11, complete genome	78.24	3e-121
k141_939113||full	NC_048003.1 Pseudomonas phage phCDa, complete genome	78.22	0
k141_737118||full	NC_015264.1 Pseudomonas phage phiIBB-PF7A, complete genome	78.15	8e-11
k141_362037||lt2gene	NC_019538.1 Aeromonas phage CC2, complete genome	78.07	9e-67
k141_74126||lt2gene	NC_047981.1 Pseudomonas phage PspYZU08, complete genome	78.03	1e-127
k141_39828||lt2gene	NC_028809.1 Pseudomonas phage PaMx74, partial genome	77.97	6e-159
k141_127315||full	NC_048697.1 Pseudomonas phage Littlefix, complete genome	77.79	2e-145
k141_301774||lt2gene	NC_047873.1 Pseudomonas phage UNO-SLW1, complete genome	77.68	4e-117
k141_725084||full	NC_047902.1 Pseudomonas phage PMBT3, complete genome	77.66	3e-178
k141_878282||full	NC_047902.1 Pseudomonas phage PMBT3, complete genome	77.61	4e-42
k141_291653||full	NC_023557.1 Erwinia phage Ea35-70, complete genome	77.57	7e-54
k141_566954||lt2gene	NC_048697.1 Pseudomonas phage Littlefix, complete genome	77.57	2e-94
k141_212138||lt2gene	NC_047965.1 Pseudomonas phage 22PfluR64PP, complete genome	77.44	3e-48
k141_275405||full	NC_049385.1 Escherichia virus P2_2H4 genome assembly, chromosome: 1	77.43	3e-149
k141_736738||lt2gene	NC_048182.1 Edwardsiella virus pEt-SU, complete genome	77.29	2e-39
k141_247634||lt2gene	NC_047981.1 Pseudomonas phage PspYZU08, complete genome	77.26	9e-124
k141_496046||full	NC_047756.1 Caulobacter phage Sansa, complete genome	77.22	2e-21
k141_648728||full	NC_047902.1 Pseudomonas phage PMBT3, complete genome	77.19	2e-40
k141_193292||lt2gene	NC_017972.1 Pseudomonas phage Lu11, complete genome	77.12	3e-39
k141_267549||lt2gene	NC_028809.1 Pseudomonas phage PaMx74, partial genome	77.11	2e-136
k141_331901||lt2gene	NC_049387.1 Escherichia virus P2_4B2 genome assembly, chromosome: 1	76.92	1e-143
k141_633695||lt2gene	NC_048703.1 Xanthomonas phage RiverRider, complete genome	76.84	2e-64
k141_474405||full	NC_009904.1 Enterococcus phage phiEF24C, complete genome	76.83	1e-115
k141_337720||lt2gene	NC_020862.2 Sulfitobacter phage phiCB2047-B genomic sequence	76.81	8e-13
k141_305394||lt2gene	NC_041881.1 Pseudomonas phage pf16, complete genome	76.69	2e-38
k141_259496||lt2gene	NC_019538.1 Aeromonas phage CC2, complete genome	76.68	1e-91
k141_269049||full	NC_023005.1 Pseudomonas phage PPpW-4 DNA, complete sequence	76.67	9e-48
k141_32221||full	NC_041974.1 Erwinia phage vB_EamM_Simmy50, complete genome	76.64	0
k141_648728||full	NC_047902.1 Pseudomonas phage PMBT3, complete genome	76.47	2e-130
k141_939113||full	NC_048003.1 Pseudomonas phage phCDa, complete genome	76.47	0
k141_935560||lt2gene	NC_031229.1 Gordonia phage Hotorobo, complete genome	76.47	8e-58
k141_594390||full	NC_028809.1 Pseudomonas phage PaMx74, partial genome	76.27	0
k141_250447||full	NC_028809.1 Pseudomonas phage PaMx74, partial genome	76.15	5e-124
k141_878282||full	NC_047902.1 Pseudomonas phage PMBT3, complete genome	76.13	1e-52
k141_870265||lt2gene	NC_041885.1 Pseudomonas phage VSW-3, complete genome	75.92	1e-66
k141_422971||lt2gene	NC_019923.1 Pseudomonas phage AF, complete genome	75.79	1e-81
k141_713948||lt2gene	NC_047902.1 Pseudomonas phage PMBT3, complete genome	75.65	4e-129
k141_939113||full	NC_048003.1 Pseudomonas phage phCDa, complete genome	75.62	2e-73
k141_377763||full	NC_047902.1 Pseudomonas phage PMBT3, complete genome	75.54	2e-42
k141_498710||lt2gene	NC_048194.1 Escherichia phage vB_EcoM_WFH, complete genome	75.49	2e-22
k141_926920||lt2gene	NC_047880.1 Erwinia phage vB_EamM_Y3, complete genome	75.41	4e-82
k141_147453||lt2gene	NC_048054.1 Dickeya phage vB_DsoM_AD1, complete genome	75.27	1e-138
k141_635884||lt2gene	NC_010463.1 Enterobacteria phage Fels-2, complete genome	75	6e-46
k141_750790||full	NC_041889.1 Streptomyces phage Rima, complete genome	74.85	6e-10
k141_181075||lt2gene	NC_048697.1 Pseudomonas phage Littlefix, complete genome	74.85	5e-35
k141_856038||lt2gene	NC_016764.1 Pseudomonas phage Bf7, complete genome	74.84	3e-119
k141_809315||lt2gene	NC_047991.1 Gordonia phage Trine, complete genome	74.64	2e-40
k141_437473||lt2gene	NC_049463.1 Stenotrophomonas phage Pokken, complete genome	74.63	2e-87
k141_932528||lt2gene	NC_018283.1 Burkholderia phage AH2, complete genome	74.6	1e-41
k141_269811||lt2gene	NC_048016.1 Erwinia phage Wellington, complete genome	74.54	3e-42
k141_407514||full	NC_029092.1 Caulobacter phage Percy, complete genome	74.51	1e-57
k141_878282||full	NC_047902.1 Pseudomonas phage PMBT3, complete genome	74.47	7e-79
k141_655972||lt2gene	NC_027381.1 Escherichia phage Pollock, complete genome	74.46	1e-21
k141_870499||lt2gene	NC_049387.1 Escherichia virus P2_4B2 genome assembly, chromosome: 1	74.44	8e-43
k141_468232||full	NC_048697.1 Pseudomonas phage Littlefix, complete genome	74.33	6e-83
k141_419975||full	NC_029106.1 Achromobacter phage phiAxp-2, complete genome	74.04	2e-15
k141_127315||full	NC_048697.1 Pseudomonas phage Littlefix, complete genome	74.01	2e-160
k141_409665||full	NC_021862.1 Ralstonia phage RSS30 DNA, complete genome	74.01	2e-55
k141_730663||lt2gene	NC_030905.1 Gordonia phage Woes, complete genome	73.87	5e-55
k141_939113||full	NC_048003.1 Pseudomonas phage phCDa, complete genome	73.79	0
k141_559337||full	NC_048166.1 Pseudomonas phage Lana, complete genome	73.73	2e-70
k141_817479||full	NC_041994.1 Pseudomonas phage Noxifer, complete genome	73.64	2e-84
k141_371003||lt2gene	NC_021772.1 Salmonella phage FSL SP-058, complete genome	73.44	1e-41
k141_474405||full	NC_009904.1 Enterococcus phage phiEF24C, complete genome	73.43	1e-134
k141_499183||lt2gene	NC_041884.1 Acinetobacter phage vB_AbaM_ME3, complete genome	73.37	2e-45
k141_726374||lt2gene	NC_029092.1 Caulobacter phage Percy, complete genome	73.36	4e-11
k141_835071||lt2gene	NC_027381.1 Escherichia phage Pollock, complete genome	73.24	3e-19
k141_474405||full	NC_009904.1 Enterococcus phage phiEF24C, complete genome	73.21	0
k141_924607||lt2gene	NC_042020.1 Arthrobacter phage Adat, complete genome	73.16	1e-41
k141_845310||lt2gene	NC_028931.1 Pseudomonas phage PaMx28, partial genome	73.09	2e-60
k141_659422||full	NC_031014.1 Pseudomonas phage Andromeda, complete genome	73.03	2e-11
k141_788393||full	NC_042018.1 Erwinia phage vB_EamM_RisingSun, complete genome	73.03	3e-45
k141_939113||full	NC_048003.1 Pseudomonas phage phCDa, complete genome	72.97	4e-30
k141_196039||full	NC_019410.1 Caulobacter phage CcrKarma, complete genome	72.83	1e-51
k141_329806||lt2gene	NC_010463.1 Enterobacteria phage Fels-2, complete genome	72.53	3e-33
k141_420449||lt2gene	NC_048166.1 Pseudomonas phage Lana, complete genome	72.24	2e-24
k141_413901||full	NC_042018.1 Erwinia phage vB_EamM_RisingSun, complete genome	72.2	3e-35
k141_398938||full	NC_048016.1 Erwinia phage Wellington, complete genome	72.14	9e-32
k141_710572||lt2gene	NC_028899.1 Ralstonia phage RSF1 DNA, complete genome	72.12	4e-68
k141_493333||full	NC_017972.1 Pseudomonas phage Lu11, complete genome	71.95	9e-33
k141_227340||full	NC_048166.1 Pseudomonas phage Lana, complete genome	71.88	6e-107
k141_285011||full	NC_048166.1 Pseudomonas phage Lana, complete genome	71.26	2e-42
k141_533884||full	NC_017972.1 Pseudomonas phage Lu11, complete genome	71.12	4e-16
k141_415634||full	NC_010463.1 Enterobacteria phage Fels-2, complete genome	70.66	1e-50
k141_855611||lt2gene	NC_048173.1 Erwinia phage Derbicus, complete genome	70.38	4e-17
