# Supplementary material for: Shotgun-metagenomics reveals a highly diverse and communal microbial network present in the drains of three beef-processing plants
Source: Front Cell Infect Microbiol. 2023 Sep 8;13:1240138. doi: 10.3389/fcimb.2023.1240138 (PMC10515220; doi:10.3389/fcimb.2023.1240138)
Supplement: Supplementary Table S4 [file Table_4.xlsx]

## Sheet: Sheet1
	Table S4 - Fungal Hits recorded in the entire pooled assembly
Contig ID	Fungi	Percent Identity	E-value
k141_298483	Rozellomycota_sp|UDB06742059|SH1289474.09FU|reps|k__Fungi;p__Rozellomycota;c__Rozellomycota_cls_Incertae_sedis;o__Rozellomycota_ord_Incertae_sedis;f__Rozellomycota_fam_Incertae_sedis;g__Rozellomycota_gen_Incertae_sedis;s__Rozellomycota_sp	99.15	0
k141_130114	Tausonia_pullulans|AF444417|SH1071204.09FU|refs|k__Fungi;p__Basidiomycota;c__Tremellomycetes;o__Cystofilobasidiales;f__Mrakiaceae;g__Tausonia;s__Tausonia_pullulans	99.81	0
k141_26116	Phenoliferia_psychrophila|KY104504|SH1067688.09FU|refs|k__Fungi;p__Basidiomycota;c__Microbotryomycetes;o__Kriegeriales;f__Kriegeriaceae;g__Phenoliferia;s__Phenoliferia_psychrophila	99.61	0
k141_33575	Leveillula_elaeagni|AB042642|SH1028945.09FU|refs|k__Fungi;p__Ascomycota;c__Leotiomycetes;o__Erysiphales;f__Erysiphaceae;g__Leveillula;s__Leveillula_elaeagni	88.97	0
k141_45910	Saccharomycetales_sp|HG936973|SH1135802.09FU|reps|k__Fungi;p__Ascomycota;c__Saccharomycetes;o__Saccharomycetales;f__Saccharomycetales_fam_Incertae_sedis;g__Saccharomycetales_gen_Incertae_sedis;s__Saccharomycetales_sp	99.82	0
k141_547245	Geotrichum_candidum|KJ707078|SH1001155.09FU|reps|k__Fungi;p__Ascomycota;c__Saccharomycetes;o__Saccharomycetales;f__Dipodascaceae;g__Geotrichum;s__Geotrichum_candidum	98.59	4e-141
k141_232952	Perenniporia_paraguyanensis|MH392567|SH1163922.09FU|refs|k__Fungi;p__Basidiomycota;c__Agaricomycetes;o__Polyporales;f__Polyporaceae;g__Perenniporia;s__Perenniporia_paraguyanensis	82.03	2e-139
k141_232960	Fuscoporia_sp|MH392561|SH1106907.09FU|reps|k__Fungi;p__Basidiomycota;c__Agaricomycetes;o__Hymenochaetales;f__Hymenochaetaceae;g__Fuscoporia;s__Fuscoporia_sp	82.18	6e-135
k141_939120	Neoprotoparmelia_corallifera|JF821174|SH1184948.09FU|reps|k__Fungi;p__Ascomycota;c__Lecanoromycetes;o__Lecanorales;f__Parmeliaceae;g__Neoprotoparmelia;s__Neoprotoparmelia_corallifera	82.31	6e-116
k141_76025	Paraglomerales_sp|KY242683|SH0899019.09FU|reps|k__Fungi;p__Glomeromycota;c__Paraglomeromycetes;o__Paraglomerales;f__Paraglomerales_fam_Incertae_sedis;g__Paraglomerales_gen_Incertae_sedis;s__Paraglomerales_sp	81.22	3e-84
k141_939120	Neoprotoparmelia_corallifera|JF821174|SH1184948.09FU|reps|k__Fungi;p__Ascomycota;c__Lecanoromycetes;o__Lecanorales;f__Parmeliaceae;g__Neoprotoparmelia;s__Neoprotoparmelia_corallifera	86.17	5e-17
k141_390471	Mycoarthris_sp|UDB0441595|SH1008173.09FU|reps|k__Fungi;p__Ascomycota;c__Leotiomycetes;o__Helotiales;f__Helotiales_fam_Incertae_sedis;g__Mycoarthris;s__Mycoarthris_sp	81.13	7e-15
k141_76025	Paraglomerales_sp|KY242683|SH0899019.09FU|reps|k__Fungi;p__Glomeromycota;c__Paraglomeromycetes;o__Paraglomerales;f__Paraglomerales_fam_Incertae_sedis;g__Paraglomerales_gen_Incertae_sedis;s__Paraglomerales_sp	92.73	3e-14
k141_56014	Perenniporia_paraguyanensis|MH392567|SH1163922.09FU|refs|k__Fungi;p__Basidiomycota;c__Agaricomycetes;o__Polyporales;f__Polyporaceae;g__Perenniporia;s__Perenniporia_paraguyanensis	97.67	2e-12
k141_571641	Perenniporia_paraguyanensis|MH392567|SH1163922.09FU|refs|k__Fungi;p__Basidiomycota;c__Agaricomycetes;o__Polyporales;f__Polyporaceae;g__Perenniporia;s__Perenniporia_paraguyanensis	97.67	4e-12
k141_839149	Perenniporia_paraguyanensis|MH392567|SH1163922.09FU|refs|k__Fungi;p__Basidiomycota;c__Agaricomycetes;o__Polyporales;f__Polyporaceae;g__Perenniporia;s__Perenniporia_paraguyanensis	97.67	5e-12
k141_373480	Tuber_sp|UDB0217029|SH1111596.09FU|reps|k__Fungi;p__Ascomycota;c__Pezizomycetes;o__Pezizales;f__Tuberaceae;g__Tuber;s__Tuber_sp	100	3e-09
k141_405726	Leotiales_sp|UDB02812727|SH1024444.09FU|reps|k__Fungi;p__Ascomycota;c__Leotiomycetes;o__Leotiales;f__Leotiales_fam_Incertae_sedis;g__Leotiales_gen_Incertae_sedis;s__Leotiales_sp	97.14	6e-07
k141_275215	Ascomycota_sp|UDB01356357|SH1122150.09FU|reps|k__Fungi;p__Ascomycota;c__Ascomycota_cls_Incertae_sedis;o__Ascomycota_ord_Incertae_sedis;f__Ascomycota_fam_Incertae_sedis;g__Ascomycota_gen_Incertae_sedis;s__Ascomycota_sp	100	1e-05
