# Supplementary material for: Shotgun-metagenomics reveals a highly diverse and communal microbial network present in the drains of three beef-processing plants
Source: Front Cell Infect Microbiol. 2023 Sep 8;13:1240138. doi: 10.3389/fcimb.2023.1240138 (PMC10515220; doi:10.3389/fcimb.2023.1240138)
Supplement: Supplementary Table S5 [file Table_5.xlsx]

## Sheet: Sheet1
	Table S5 - Antibiotic Resistance Genes (ARGs) observed across the pooled assembly
Contig id	Class	% Coverage of reference sequence	% Identity to reference sequence	Name of closest sequence
k141_103623	SULFONAMIDE	53.41	100	sulfonamide-resistant dihydropteroate synthase Sul1
k141_138781	AMINOGLYCOSIDE	63.74	100	ANT(3'')-II family aminoglycoside nucleotidyltransferase AadA27
k141_235942	AMINOGLYCOSIDE	93.51	99.31	AAC(3)-I family aminoglycoside 3-N-acetyltransferase
k141_345066	QUATERNARY AMMONIUM	53.64	100	quaternary ammonium compound efflux SMR transporter QacL
k141_424363	BETA-LACTAM	76.41	100	cephalosporin-hydrolyzing class C beta-lactamase ACC-1d
k141_443075	BETA-LACTAM	100	100	RTG family carbenicillin-hydrolyzing class A beta-lactamase CARB-50
k141_501328	RIFAMYCIN	57.83	98.56	rifampin monooxygenase Iri
k141_521882	BETA-LACTAM	72.83	97.3	subclass B2 metallo-beta-lactamase CphA3
k141_548934	BACITRACIN	100	99.12	quaternary ammonium compound efflux SMR transporter BcrC
k141_548934	BACITRACIN	100	99.05	quaternary ammonium compound efflux SMR transporter BcrB
k141_57167	TETRACYCLINE	59.75	100	tetracycline efflux MFS transporter Tet(39)
k141_59958	QUATERNARY AMMONIUM	100	98.18	quaternary ammonium compound efflux SMR transporter QacE
k141_611777	BETA-LACTAM	96.38	98.12	OXA-134 family carbapenem-hydrolyzing class D beta-lactamase OXA-363
k141_654869	QUATERNARY AMMONIUM	100	95.45	Qac-pB8 family quaternary ammonium compound efflux SMR transporter
k141_689051	AMINOGLYCOSIDE	100	100	aminoglycoside O-phosphotransferase APH(3'')-Ib
k141_689051	AMINOGLYCOSIDE	100	100	aminoglycoside O-phosphotransferase APH(6)-Id
k141_704633	QUATERNARY AMMONIUM	100	99.09	quaternary ammonium compound efflux SMR transporter QacF
k141_717788	BETA-LACTAM	81.39	97.31	OXA-211 family carbapenem-hydrolyzing class D beta-lactamase OXA-651
k141_726944	BETA-LACTAM	57.59	100	L1 family subclass B3 metallo-beta-lactamase
k141_735673	TETRACYCLINE	68.23	98.39	tetracycline resistance ribosomal protection protein Tet(M)
k141_805187	BETA-LACTAM	100	95.07	class D beta-lactamase OXA-296
k141_898816	AMINOGLYCOSIDE	53.56	95.1	aminoglycoside O-phosphotransferase APH(3')-IIc
k141_900825	QUATERNARY AMMONIUM	100	100	quaternary ammonium compound efflux SMR transporter QacG2
k141_908198	SULFONAMIDE	89.3	100	sulfonamide-resistant dihydropteroate synthase Sul2
